# Supplementary material for: Importance of the Working Environment for Early Retirement: Prospective Cohort Study with Register Follow-Up
Source: Int J Environ Res Public Health. 2021 Sep 17;18(18):9817. doi: 10.3390/ijerph18189817 (PMC8472036; doi:10.3390/ijerph18189817)
Supplement: Supplementary file 1 [file ijerph-18-09817-s001.zip]

Archive with 1 entries (1 files):
- ijerph-1377081-supplementary.pdf
